# Supplementary material for: Vitamin K2 Supplementation in Hospitalised COVID-19 Patients: A Randomised Controlled Trial
Source: J Clin Med. 2024 Jun 14;13(12):3476. doi: 10.3390/jcm13123476 (PMC11205124; doi:10.3390/jcm13123476)
Supplement: Supplementary file 1 [file jcm-13-03476-s001.zip]

Archive with 1 entries (1 files):
- jcm-3018092-supplementary.pdf
